# Supplementary material for: A systematic analysis of natural α-glucosidase inhibitors from flavonoids of Radix scutellariae using ultrafiltration UPLC-TripleTOF-MS/MS and network pharmacology
Source: BMC Complement Med Ther. 2020 Mar 6;20:72. doi: 10.1186/s12906-020-2871-3 (PMC7076893; doi:10.1186/s12906-020-2871-3)
Supplement: Supplementary file 5 — Additional file 5. Degree values of CTP network, node strength and centrality indices of PPI network. [file 12906_2020_2871_MOESM5_ESM.xlsx]

## Sheet: Sheet1
Additional file 5: Degree values of CTP network, node strength and centrality indices of PPI network
Degree values of CTP network				Node strength and centrality indices of PPI network
No.	Node name	Degree		No.	Node name	Node strength	Degree centrality	Betweenness centrality	Closeness centrality
1	RS-1	9		1	JUN	10.495	0.116505	0.0331907	0.38405
2	RS-3	20		2	FLT3	1.788	0.0194175	0.00597064	0.296766
3	RS-5	87		3	CREB1	5.729	0.0679612	0.00521801	0.342337
4	RS-6	5		4	SP1	2.816	0.0291262	0.0304448	0.31848
5	RS-7	5		5	ALDR	0.842	0.00970874	0	0.200888
6	RS-9	1		6	ADRB2	8.028	0.0873786	0.097897	0.297732
7	RS-13	1		7	PGH2	17.471	0.194175	0.157476	0.427121
8	RS-14	21		8	ESR1	4.359	0.0485437	0.00131951	0.321845
9	RS-17	2		9	P53	9.528	0.106796	0.0396081	0.382443
10	RS-21	3		10	BRCA1	0.786	0.00970874	0	0.247707
11	RS-22	2		11	GBRG2	0.741	0.00970874	0	0.0192308
12	RS-23	4		12	GLSK	0.934	0.00970874	0	0.0192308
13	RS-28	1		13	SMAD3	3.73	0.038835	0.00215987	0.292025
14	hsa00980	15		14	5HT7R	7.266	0.0776699	0.0105569	0.226809
15	hsa00140	13		15	CDK5	0.773	0.00970874	0	0.282111
16	hsa05204	14		16	CP1A1	1.852	0.0194175	0.00573352	0.287433
17	hsa00982	13		17	FAAH1	1.758	0.0194175	0.0182753	0.239905
18	hsa00830	12		18	ANDR	2.711	0.0291262	0.000639882	0.308797
19	hsa04915	12		19	NR1H4	1.736	0.0194175	0.00618105	0.251109
20	hsa04919	12		20	CDK6	0.935	0.00970874	0	0.25967
21	hsa05200	21		21	CP2D6	0.92	0.00970874	0	0.227373
22	hsa05223	9		22	CP3A4	0.923	0.00970874	0	0.227373
23	hsa00983	8		23	TOP2B	0.74	0.00970874	0	0.238652
24	hsa05215	10		24	GCR	11.548	0.126214	0.0315218	0.347543
25	hsa04913	8		25	GSK3B	2.589	0.0291262	0.0173365	0.328791
26	hsa04912	10		26	HIF1A	4.865	0.0582524	0.0715698	0.339791
27	hsa04722	11		27	MK14	4.362	0.0485437	0.00275581	0.337284
28	hsa00040	7		28	PPARA	11.498	0.126214	0.0642987	0.380849
29	hsa05231	10		29	PPARD	2.75	0.0291262	0	0.306724
30	hsa05160	11		30	PPARG	14.663	0.165049	0.232351	0.400894
31	hsa04068	11		31	LYAM2	1.782	0.0194175	0.000598079	0.313027
32	hsa05210	8		32	LCK	2.595	0.0291262	0.0173365	0.328791
33	hsa04726	10		33	PGDH	2.242	0.0291262	0.026919	0.331173
34	hsa05230	8		34	ALDH2	0.713	0.00970874	0	0.238652
35	hsa00053	6		35	AL1A1	0.716	0.00970874	0	0.238652
36	hsa05214	8		36	CBR1	0.807	0.00970874	0	0.238652
37	hsa05212	8		37	CBR3	0.807	0.00970874	0	0.238652
38	hsa05164	12		38	CP2A6	0.926	0.00970874	0	0.227373
39	hsa04917	8		39	CP2B6	1.885	0.0194175	0	0.295805
40	hsa05213	7		40	CP2CJ	1.841	0.0194175	0	0.295805
41	hsa04668	9		41	CP2C9	1.865	0.0194175	0	0.295805
42	hsa04012	8		42	DHB1	0.807	0.00970874	0	0.238652
43	hsa04071	9		43	MK01	7.273	0.0776699	0.0104017	0.347543
44	hsa04664	7		44	NF2L2	0.756	0.00970874	0	0.282111
45	hsa04151	15		45	RXRA	5.532	0.0582524	0.024911	0.317374
46	hsa04976	7		46	PIM1	0.875	0.00970874	0	0.238652
47	hsa04728	9		47	UD11	0.914	0.00970874	0	0.227373
48	hsa04916	8		48	UD110	0.908	0.00970874	0	0.227373
49	hsa04380	9		49	UD18	0.908	0.00970874	0	0.227373
50	hsa04723	8		50	UD14	0.918	0.00970874	0	0.227373
51	hsa04660	8		51	UDB15	0.911	0.00970874	0	0.227373
52	hsa05142	8		52	P85A	9.268	0.0970874	0.067582	0.34492
53	hsa05216	5		53	NOX4	1.685	0.0194175	0.000376889	0.258934
54	hsa04931	8		54	MK03	6.218	0.0679612	0.00607066	0.334813
55	hsa05161	9		55	SENP1	0.95	0.00970874	0	0.25967
56	hsa04261	9		56	PTN1	9.065	0.0970874	0.0233653	0.341059
57	hsa05221	6		57	GSK3A	0.875	0.00970874	0	0.238652
58	hsa04150	6		58	JAK2	8.246	0.0873786	0.0942405	0.37156
59	hsa04914	7		59	PDPK1	3.837	0.038835	0.00128356	0.309844
60	hsa00910	4		60	HS90A	3.41	0.038835	0.00253381	0.307757
61	hsa04370	6		61	HDAC1	10.828	0.116505	0.0585903	0.357046
62	hsa00590	6		62	HDAC3	5.562	0.0582524	0.00613272	0.34492
63	hsa00232	3		63	STK11	2.724	0.0291262	0.0100952	0.282984
64	hsa04921	9		64	PARP1	7.12	0.0873786	0.0233592	0.334813
65	hsa04024	10		65	KPCD	1.842	0.0194175	5.9197e-05	0.300671
66	hsa04960	5		66	EGFR	7.074	0.0776699	0.0352277	0.34887
67	hsa05205	10		67	KPCA	1.745	0.0194175	5.9197e-05	0.300671
68	hsa00380	5		68	PDIA1	0.984	0.00970874	0	0.0192308
69	hsa05031	6		69	SUIS	1.71	0.0194175	0.0182753	0.201774
70	hsa04750	7		70	ACACB	13.318	0.15534	0.183889	0.31848
71	hsa00860	5		71	ACOD	0.753	0.00970874	0	0.282111
72	hsa05140	6		72	ADRB3	1.845	0.0194175	0.000378704	0.22794
73	hsa05218	6		73	CNR1	0.921	0.00970874	0	0.191622
74	hsa05220	6		74	DRD1	1.816	0.0194175	0.000378704	0.22794
75	hsa04910	8		75	GLP1R	1.834	0.0194175	0.000378704	0.22794
76	hsa05133	6		76	GLR	2.731	0.0291262	0.0144405	0.268046
77	hsa04930	5		77	GHSR	0.902	0.00970874	0	0.253196
78	hsa05030	5		78	INS	12.964	0.145631	0.055466	0.392291
79	hsa05145	7		79	INSR	4.449	0.0485437	0.00966699	0.328791
80	hsa04621	5		80	IFNB	4.593	0.0485437	0.00407142	0.333591
81	hsa00591	4		81	IL1B	7.787	0.0873786	0.120236	0.392291
82	hsa01100	29		82	IL6RA	2.825	0.0291262	0.00054937	0.284747
83	hsa05206	11		83	MGA	0.902	0.00970874	0	0.166492
84	hsa05203	9		84	MTP	0.984	0.00970874	0	0.0192308
85	hsa04510	9		85	PK3CG	16.614	0.184466	0.0756486	0.380849
86	hsa05202	8		86	PGH1	3.654	0.038835	0.000285551	0.297732
87	hsa04972	6		87	SCN1A	0.741	0.00970874	0	0.0192308
88	hsa04713	6		88	V2R	2.743	0.0291262	0.0143414	0.271228
89	hsa04066	6		89	RENI	2.295	0.0291262	0.00575414	0.306724
90	hsa05034	8		90	AAPK1	1.923	0.0194175	0.00138425	0.293903
91	hsa05152	8		91	CCR4	0.838	0.00970874	0	0.267263
92	hsa05211	5		92	DHI2	1.423	0.0194175	0.00124518	0.28038
93	hsa04310	7		93	DHI1	9.18	0.0970874	0.141917	0.298705
94	hsa03320	5		94	FGF21	1.575	0.0194175	0.000658891	0.293903
95	hsa04550	7		95	HXK4	2.567	0.0291262	0.0540643	0.254607
96	hsa04662	5		96	DCE2	0.934	0.00970874	0	0.0192308
97	hsa04920	5		97	FFAR1	0.9	0.00970874	0	0.253196
98	hsa04620	6		98	MC4R	1.817	0.0194175	0.000378704	0.22794
99	hsa04520	5		99	SIR1	8.013	0.0873786	0.0234077	0.342337
100	P05412	26		100	NFKB1	21.259	0.23301	0.161283	0.43115
101	P36888	6		101	GTR4	2.808	0.0291262	0.000133257	0.290171
102	P16220	18		102	GPBAR	2.593	0.0291262	0.00442526	0.236798
103	P08047	6		103	THAS	0.934	0.00970874	0	0.294851
104	P51843	6		104	MC3R	1.809	0.0194175	0.000378704	0.22794
105	P15121	8
106	P07477	7
107	P35030	7
108	P07478	7
109	P07550	3
110	P35354	15
111	P03372	7
112	P04637	24
113	P38398	4
114	P83916	1
115	P18507	3
116	O75496	2
117	O94925	4
118	P84022	9
119	P34969	2
120	P49759	2
121	Q00535	3
122	P04798	10
123	O00519	2
124	P10275	4
125	Q96RI1	2
126	P00918	4
127	Q00534	11
128	P11511	4
129	P10635	4
130	P08684	9
131	Q02880	1
132	P04150	2
133	P49841	21
134	Q16665	8
135	Q16539	27
136	P21397	9
137	P33527	3
138	P16109	1
139	Q07869	7
140	Q03181	5
141	P37231	7
142	P16581	2
143	P14679	3
144	P06239	3
145	P11473	2
146	P47989	4
147	P15428	2
148	P56937	4
149	P05091	5
150	P00352	3
151	P35869	1
152	Q99700	1
153	Q9UNQ0	3
154	P53779	34
155	P0DP23	17
156	Q92887	2
157	P00915	2
158	O43570	2
159	Q16790	2
160	P16152	5
161	O75828	4
162	O95067	3
163	P05177	10
164	Q16678	7
165	P11509	8
166	P20813	6
167	P33261	7
168	P11712	9
169	Q99714	2
170	P14061	4
171	P37059	4
172	Q04760	1
173	P63092	19
174	Q03164	2
175	P14151	1
176	B2RXH2	1
177	P10636	1
178	P28482	59
179	Q16236	1
180	P08183	3
181	P19793	11
182	P11309	3
183	Q9Y3R4	1
184	Q13285	1
185	Q16637	1
186	P22309	11
187	Q9HAW8	11
188	Q9HAW9	11
189	P22310	11
190	P54855	11
191	O95271	1
192	P27986	49
193	Q9NPH5	1
194	P27361	60
195	Q9H2K2	1
196	O75164	1
197	Q9H3R0	1
198	P09923	2
199	Q9P0U3	1
200	P55072	1
201	P49674	3
202	P18031	4
203	P49840	2
204	O60674	9
205	O15530	21
206	P07900	7
207	Q13547	7
208	O15379	4
209	Q13526	1
210	Q15831	5
211	P09874	1
212	Q05655	7
213	P00533	22
214	P17252	31
215	P07237	1
216	P14410	2
